# Supplementary material for: An update of stabilisation exercises for low back pain: a systematic review with meta-analysis
Source: BMC Musculoskelet Disord. 2014 Dec 9;15:416. doi: 10.1186/1471-2474-15-416 (PMC4295260; doi:10.1186/1471-2474-15-416)
Supplement: Supplementary file 1 — Additional file 1:Sensitivity analysis results.(XLSX 13 KB) [file 12891_2014_2354_MOESM1_ESM.xlsx]

## Sheet: Sheet1
	Additional file 1: Sensitivity analysis results
	Meta Analysis Summary - High Quality Studies						Meta Analysis Summary - All Studies
	Core Stability Effectiveness	I2	Estimate	Lower	Upper		Core Stability Effectiveness	I2	Estimate	Lower	Upper
	Pain Short Term	0.67	-7.928	-11.74	-4.116		Pain Short Term	0.83	-4.62	-7.414	-1.827
	Pain Medium Term	0.5	-6.096	-10.537	-1.654		Pain Medium Term	0.55	-7.298	-10.63	-3.965
	Pain Long Term	0.45	-6.393	-10.136	-2.65		Pain Long Term	0.47	-5.716	-9.332	-2.1
	Disability Short Term	0.83	-3.611	-6.525	-0.697		Disability Short Term	0.83	-2.288	-4.881	0.305	*
	Disability Medium Term	0.65	-2.31	-5.853	1.233	*	Disability Medium Term	0.6	-2.854	-5.85	2.517	*
	Disability Long Term	0.56	-3.918	-7.247	-0.589		Disability Long Term	0.52	-4.546	-7.401	-1.692
	Core Stability Compared with Exercise						Core Stability Compared with Exercise
	Pain Short Term	0.66	-7.75	-12.229	-3.272		Pain Short Term	0.85	-4.286	-7.492	-1.08
	Pain Medium Term	0	-4.239	-8.269	-0.209		Pain Medium Term	0.43	-7.255	-11.087	-3.422
	Pain Long Term	0	-3.056	-6.738	0.625	*	Pain Long Term	0	-2.559	-5.873	0.756	*
	Disability Short Term	0.82	-3.634	-6.694	-0.575		Disability Short Term	0.84	-2.289	-5.225	0.647	*
	Disability Medium Term	0	-3.562	-6.468	-0.657		Disability Medium Term	0	-3.754	-6.459	-1.05
	Disability Long Term	0	-1.885	-5.095	1.325	*	Disability Long Term	0.15	-3.041	-6.258	0.176	*
	* = no between treatment difference						* = no between treatment difference
